# Supplementary material for: Structural and Dynamic Insights into Acyl Carrier Protein upon Metal Binding and Acylation Revealed by NMR Spectroscopy and MD Simulations
Source: Int J Mol Sci. 2025 Sep 16;26(18):9005. doi: 10.3390/ijms26189005 (PMC12469350; doi:10.3390/ijms26189005)
Supplement: Supplementary file 1 [file ijms-26-09005-s001.zip]

Archive with 1 entries (1 files):
- ijms-3857299-supplementary.pdf
